# Supplementary material for: The metronomic combination of paclitaxel with cholinergic agonists inhibits triple negative breast tumor progression. Participation of M2 receptor subtype
Source: PLoS One. 2020 Sep 10;15(9):e0226450. doi: 10.1371/journal.pone.0226450 (PMC7482849; doi:10.1371/journal.pone.0226450)
Supplement: S1 Dataset — (XLS) [file pone.0226450.s005.xls]

## Sheet: Fig2 values
							prom	ds		ds abs
Fig2A		abs	abs	abs	abs	abs	abs	abs	% inhib	%
mdamb231	basal	0.197	0.184	0.178	0.198	0.169	0.1852	0.0124378	0	6.7159
carb (M)	-13	0.165	0.178	0.172	0.178	0.173	0.1732	0.00535724	6.47948	2.89268
carb (M)	-12	0.188	0.178	0.182	0.176	0.162	0.1772	0.00965401	4.31965	5.21275
carb (M)	-11	0.118	0.137	0.134	0.142	0.125	0.1312	0.00962808	29.1577	5.19875
carb (M)	-10	0.126	0.134	0.108	0.129	0.122	0.1238	0.00985901	33.1533	5.32344
carb (M)	-9	0.132	0.136	0.112	0.121	0.132	0.1266	0.00988939	31.6415	5.33984
carb (M)	-8	0.106	0.099	0.105	0.111	0.091	0.1024	0.00766812	44.7084	4.14045
carb (M)	-7	0.1	0.095	0.096	0.125	0.127	0.1086	0.0160094	41.3607	8.64437
mcf10a	basal	0.208	0.204	0.219	0.197	0.2	0.2056	0.00856154	0	4.16417
carb (M)	-13	0.186	0.194	0.192	0.204	0.187	0.1926	0.00719722	6.32296	3.50059
carb (M)	-12	0.217	0.235	0.177	0.189	0.209	0.2054	0.0229085	0.0972763	11.1423
carb (M)	-11	0.209	0.193	0.191	0.208	0.179	0.196	0.0126095	4.66926	6.13304
carb (M)	-10	0.169	0.184	0.161	0.201	0.204	0.1838	0.0189921	10.6031	9.2374
carb (M)	-9	0.192	0.188	0.197	0.195	0.191	0.1926	0.00350714	6.32296	1.70581
carb (M)	-8	0.214	0.165	0.181	0.206	0.207	0.1946	0.0207437	5.35019	10.0893
carb (M)	-7	0.228	0.213	0.191	0.169	0.2	0.2002	0.0223316	2.62646	10.8617
Fig 2b							prom	ds		ds abs
mdamb231		abs	abs	abs	abs	abs	abs	abs	% inhib	%
ape (M)	-10	0.195	0.195	0.184	0.183	0.185	0.1884	0.0060663	-1.72786	3.27554
ape (M)	-9	0.166	0.191	0.171	0.19	0.203	0.1842	0.0153199	0.539957	8.2721
ape (M)	-8	0.188	0.177	0.189	0.179	0.185	0.1836	0.00536656	0.863931	2.89771
ape (M)	-7	0.187	0.182	0.183	0.189	0.174	0.183	0.00578792	1.1879	3.12523
ape (M)	-6	0.195	0.188	0.184	0.179	0.186	0.1864	0.00585662	-0.647948	3.16232
ape (M)	-5	0.179	0.191	0.169	0.162	0.189	0.178	0.01253	3.88769	6.76564
ape (M)	-4	0.103	0.077	0.082	0.098	0.08	0.088	0.0116833	52.4838	6.30849
ape (M)	-3	0.089	0.068	0.08	0.092	0.066	0.079	0.0118322	57.3434	6.38886
mcf10a
ape (M)	-10	0.188	0.205	0.18	0.164	0.21	0.1894	0.0187297	7.87938	9.10975
ape (M)	-9	0.215	0.216	0.181	0.189	0.217	0.2036	0.0172279	0.972763	8.37932
ape (M)	-8	0.194	0.191	0.194	0.196	0.196	0.1942	0.00204939	5.54475	0.996785
ape (M)	-7	0.185	0.191	0.19	0.181	0.186	0.1866	0.00403733	9.24125	1.96368
ape (M)	-6	0.199	0.199	0.196	0.195	0.205	0.1988	0.00389872	3.30739	1.89626
ape (M)	-5	0.19	0.184	0.201	0.196	0.193	0.1928	0.00637966	6.22568	3.10295
ape (M)	-4	0.198	0.208	0.189	0.184	0.192	0.1942	0.00923038	5.54475	4.48949
ape (M)	-3	0.19	0.204	0.18	0.189	0.191	0.1908	0.00858487	7.19844	4.17552
Fig 2c							prom	ds		ds abs
mdamb231		abs	abs	abs	abs	abs	abs	abs	% inhib	%
px (M)	-11	0.175	0.169	0.156	0.189	0.177	0.1732	0.0120499	6.47948	6.50642
px (M)	-10	0.188	0.16	0.169	0.178	0.163	0.1716	0.0114586	7.34341	6.18716
px (M)	-9	0.157	0.179	0.162	0.15	0.185	0.1666	0.0148425	10.0432	8.01431
px (M)	-8	0.167	0.169	0.161	0.155	0.156	0.1616	0.00630872	12.743	3.40644
px (M)	-7	0.139	0.142	0.147	0.138	0.12	0.1372	0.0102323	25.9179	5.525
px (M)	-6	0.126	0.104	0.106	0.11	0.128	0.1148	0.0113666	38.013	6.13748
px (M)	-5	0.045	0.046	0.037	0.036	0.04	0.0408	0.00454973	77.9698	2.45666
px (M)	-4	0.017	0.018	0.021	0.014	0.013	0.0166	0.00320936	91.0367	1.73292
px (M)	-3	0.017	0.014	0.011	0.01	0.013	0.013	0.00273861	92.9806	1.47873
mcf-10a
px (M)	-11	0.196	0.189	0.186	0.16	0.216	0.1894	0.0201693	7.87938	9.80996
px (M)	-10	0.21	0.198	0.235	0.182	0.193	0.2036	0.0202312	0.972763	9.84006
px (M)	-9	0.19	0.199	0.196	0.189	0.197	0.1942	0.00443847	5.54475	2.15879
px (M)	-8	0.194	0.207	0.19	0.195	0.197	0.1966	0.00634823	4.37743	3.08766
px (M)	-7	0.159	0.169	0.153	0.162	0.172	0.163	0.00764853	20.7198	3.7201
px (M)	-6	0.131	0.138	0.141	0.138	0.137	0.137	0.00367423	33.3658	1.78708
px (M)	-5	0.06	0.041	0.04	0.042	0.054	0.0474	0.00904434	76.9455	4.399
px (M)	-4	0.025	0.03	0.01	0.021	0.026	0.0224	0.00763544	89.1051	3.71374
px (M)	-3	0.02	0.011	0.009	0.011	0.004	0.011	0.00578792	94.6498	2.81514

## Sheet: Fig3 values
																				1e-05	77.9307	93.1476
Fig 3							prom	ds		ds abs										0.0001	91.05	96.6
mdamb231		abs	abs	abs	abs	abs	abs	abs	% inhib	%										0.001	92.96	97.6
px (M)	-11	0.175	0.169	0.156	0.189	0.177	0.1732	0.0120499	6.47948	6.50642										0	0	0
px (M)	-10	0.188	0.16	0.169	0.178	0.163	0.1716	0.0114586	7.34341	6.18716										n=8	ES px	ES px+CARB
px (M)	-9	0.157	0.179	0.162	0.15	0.185	0.1666	0.0148425	10.0432	8.01431										1e-11	6.51664	4.54437
px (M)	-8	0.167	0.169	0.161	0.155	0.156	0.1616	0.00630872	12.743	3.40644										1e-10	6.12932	3.87432
px (M)	-7	0.139	0.142	0.147	0.138	0.12	0.1372	0.0102323	25.9179	5.525										1e-09	8.12155	2.34905
px (M)	-6	0.126	0.104	0.106	0.11	0.128	0.1148	0.0113666	38.013	6.13748										1e-08	3.26588	6.21139
px (M)	-5	0.045	0.046	0.037	0.036	0.04	0.0408	0.00454973	77.9698	2.45666										1e-07	5.86229	2.43758
px (M)	-4	0.017	0.018	0.021	0.014	0.013	0.0166	0.00320936	91.0367	1.73292										1e-06	6.16141	1.23057
px (M)	-3	0.017	0.014	0.011	0.01	0.013	0.013	0.00273861	92.9806	1.47873										1e-05	2.45796	2.24561
																				0.0001	1.8	1.8
mdamb231																				0.001	1.43	0.62
carb+px (M)	-11	0.153	0.135	0.136	0.141	0.147	0.1424	0.00760263	23.1102	4.10509										0	6.13	6.13
carb+px (M)	-10	0.138	0.131	0.147	0.145	0.135	0.1392	0.00672309	24.838	3.63018
carb+px (M)	-9	0.129	0.126	0.128	0.136	0.126	0.129	0.00412311	30.3456	2.2263
carb+px (M)	-8	0.132	0.112	0.114	0.102	0.125	0.117	0.0117047	36.8251	6.32003
carb+px (M)	-7	0.076	0.064	0.072	0.07	0.071	0.0706	0.0043359	61.879	2.3412
carb+px (M)	-6	0.039	0.033	0.039	0.033	0.032	0.0352	0.00349285	80.9935	1.88599
carb+px (M)	-5	0.014	0.009	0.011	0.012	0.017	0.0126	0.00304959	93.1965	1.64665
carb+px (M)	-4	0.005	0.006	0.005	0.004	0.009	0.0058	0.00192354	96.8683	1.03863
carb+px (M)	-3	0.008	0.006	0.004	0.005	0.004	0.0054	0.00167332	97.0842	0.903521
mdamb231
ape+PX (m)	-11	0.143	0.144	0.151	0.14	0.144	0.1444	0.00403733	22.0302	2.17998
ape+PX (m)	-10	0.151	0.137	0.129	0.125	0.139	0.1362	0.0100598	26.4579	5.43187
ape+PX (m)	-9	0.139	0.12	0.121	0.138	0.137	0.131	0.00961769	29.2657	5.19314
ape+PX (m)	-8	0.129	0.111	0.118	0.121	0.116	0.119	0.00667083	35.7451	3.60196
ape+PX (m)	-7	0.101	0.104	0.095	0.1	0.11	0.102	0.00552268	44.9244	2.98201
ape+PX (m)	-6	0.056	0.051	0.068	0.059	0.057	0.0582	0.00622093	68.5745	3.35903
ape+PX (m)	-5	0.019	0.025	0.021	0.019	0.025	0.0218	0.00303315	88.2289	1.63777
ape+PX (m)	-4	0.006	0.007	0.006	0.006	0.007	0.0064	0.000547723	96.5443	0.295747
ape+PX (m)	-3	0.006	0.005	0.008	0.006	0.005	0.006	0.00122474	96.7603	0.661309

## Sheet: Fig4 values
Fig4A						prom	ds		ds abs
mdamb231	abs	abs	abs	abs	abs	abs	abs	% inhib	%
px-8	0.167	0.169	0.161	0.155	0.156	0.1616	0.00630872	12.743	3.4539
carb-12	0.172	0.153	0.164	0.164	0.169	0.1644	0.00723187	11.2311	3.64887
mix	0.132	0.112	0.114	0.102	0.125	0.117	0.0117047	36.8251	5.09156
mix+at	0.196	0.192	0.189	0.196	0.195	0.1936	0.00304959	-4.53564	1.64665
MCF10A
PX-8	0.194	0.207	0.19	0.195	0.197	0.1966	0.00634823	4.37743	3.08766
Carb-12	0.199	0.196	0.189	0.202	0.2	0.1972	0.00506952	4.0856	2.46572
MIX	0.21	0.198	0.196	0.2	0.202	0.2012	0.0054037	2.14008	2.62826
MIX+AT	0.199	0.201	0.206	0.188	0.202	0.1992	0.00676018	3.11284	3.28802
Fig4B						prom	ds		ds abs
MDAMB231	abs	abs	abs	abs	abs	abs	abs	% inhib	%
PX	0.167	0.169	0.161	0.155	0.156	0.1616	0.00630872	12.743	3.4539
are	0.166	0.152	0.162	0.17	0.163	0.1626	0.00669328	12.203	3.61408
mix2	0.121	0.119	0.109	0.126	0.12	0.119	0.00620484	35.7451	3.35034
mix+met(-9)	0.197	0.192	0.188	0.185	0.19	0.1904	0.00450555	-2.80778	2.4328
mcf10a
PX	0.192	0.199	0.189	0.194	0.197	0.1942	0.00396232	5.54475	1.9272
are	0.189	0.19	0.197	0.206	0.183	0.193	0.00880341	6.1284	4.28181
MIX	0.209	0.182	0.184	0.188	0.191	0.1908	0.0107564	7.19844	5.23171
MIX+met(-8)	0.201	0.209	0.199	0.205	0.192	0.2012	0.00641872	2.14008	3.12195

## Sheet: Fig5 values
Fig 5A	mdamb231
cycle 1	abs	abs	abs	abs	abs	abs	abs	% inhib	%
px-8	0.167	0.169	0.161	0.155	0.156	0.1616	0.00630872	12.743	3.4539
carb-12	0.172	0.153	0.164	0.164	0.169	0.1644	0.00723187	11.2311	3.64887
mix	0.132	0.112	0.114	0.102	0.125	0.117	0.0117047	36.8251	5.09156
mix+at	0.196	0.192	0.189	0.196	0.195	0.1936	0.00304959	-4.53564	1.64665
cycle 2
px-8		0.152	0.165	0.151	0.157	0.15625	0.00639661	15.6317	3.4539
carb-12		0.16	0.157	0.153	0.169	0.15975	0.00680074	13.7419	3.6721
mix		0.086	0.103	0.099	0.098	0.0965	0.00732575	47.8942	3.95559
mix+at		0.186	0.173	0.179	0.161	0.17475	0.0105948	5.64255	5.72074
cycle 3
PX-8		0.151	0.134	0.159	0.158	0.1505	0.0115614	18.7365	6.24267
Carb-12		0.156	0.152	0.166	0.151	0.15625	0.00684957	15.6317	3.69847
MIX		0.055	0.067	0.068	0.08	0.0675	0.0102144	63.5529	5.51532
MIX+AT		0.162	0.185	0.155	0.145	0.16175	0.0169975	12.662	9.17794
Fig 5B	mdamb231
cycle 1	abs	abs	abs	abs	abs	abs	abs	% inhib	%
px-8	0.167	0.169	0.161	0.155	0.156	0.1616	0.00630872	12.743	3.4539
are		0.162	0.169	0.159	0.161	0.16275	0.00434933	12.122	2.34845
Mix2		0.127	0.111	0.12	0.118	0.119	0.00658281	35.7451	3.55443
mix2+met		0.195	0.179	0.186	0.202	0.1905	0.010083	-2.86177	5.44438
cycle 2
px-8		0.152	0.165	0.151	0.157	0.15625	0.00639661	15.6317	3.4539
are		0.167	0.162	0.152	0.155	0.159	0.00678233	14.1469	3.66217
Mix2		0.096	0.107	0.102	0.117	0.1055	0.00888819	43.0346	4.79924
mix2+met		0.188	0.175	0.183	0.177	0.18075	0.00590903	2.40281	3.19062
cycle 3
px-8		0.151	0.134	0.159	0.158	0.1505	0.0115614	18.7365	6.24267
are		0.151	0.147	0.148	0.152	0.1495	0.00238048	19.2765	1.28535
Mix2		0.081	0.062	0.056	0.058	0.06425	0.0114419	65.3078	6.17812
mix2+met		0.159	0.182	0.161	0.171	0.16825	0.0105633	9.15227	5.70373

## Sheet: Fig6 values
Fig 6 A-C	OD	OD	OD		abcg	egfr	gapdh
memb 1	abcg	egfr	gapdh		prom OD	prom OD	prom OD	abgcR	egfrR	abcg ds	egfr ds	abcg dsR	egfr dsR
basal	4699.51	5172	7155.16		4644.41	4563.93	5797.73	0.801073	0.787193	304.12	673.019	0.052455	0.116083
carb	5831.63	6271.04	7253.04		5281.25	5153.77	5908.98	0.893767	0.872191	476.946	1035.03	0.0807154	0.175162
px	4960.04	6455.09	7740.75		5365.67	5153.59	6369.26	0.842432	0.809134	394.005	1127.17	0.0618604	0.176971
mix	3492.8	2876.97	7536.63		3856.37	2866.76	6154.89	0.626554	0.46577	316.32	145.829	0.0513933	0.0236932
mix+at	5431.75	5285.34	7083.51		5216.81	4019.96	5306.29	0.983135	0.757583	186.151	1190.67	0.0350811	0.224389
at	5394.46	4522.63	7640.04		5435.18	4489.86	5981.79	0.908621	0.750589	408.198	493.085	0.0682401	0.082431
memb 2	abcg	egfr	gapdh
basal	4316.51	4679	6281.75
carb	5023.21	4962.63	6052.46
px	5390.04	4493.75	6403.58
mix	4068.51	2716.09	6162.16
mix+at	5110.63	3852.92	5745.04
at	5048.87	4965.75	7149.7
memb 3	abcg	egfr	gapdh
basal	4917.21	3840.8	3956.28
carb	4988.92	4227.63	4421.46
px	5746.92	4511.92	4963.46
mix	4007.8	3007.21	4765.87
mix+at	5108.04	2921.63	3090.34
at	5862.21	3981.21	3155.63
Fig 6 B-D	OD	OD	OD		abcg	egfr	gapdh
memb 1	abcg	egfr	gapdh		prom OD	prom OD	prom OD	abgcR	egfrR	abcg ds	egfr ds	abcg dsR	egfr dsR
basal	3245	4477	4113		3186.33	4019.33	4542.33	0.701475	0.884861	270.809	554.302	0.0596188	0.12203
ape	3344	4638	4102		3315.33	3954	4948.33	0.66999	0.799057	209.476	880.906	0.0423327	0.178021
px	2869	4342	4147		2892.67	3812.67	4911.33	0.588978	0.7763	155.854	468.774	0.0317335	0.0954475
mix	1834	2089	4165		1818.67	2571.67	4990.67	0.364414	0.515295	42.1466	419.077	0.00844508	0.0839721
mix+met	4138	3604	3600		3320.33	3690.67	4932	0.673222	0.74831	953.476	81.5925	0.193324	0.0165435
met	4998	3988	3999		3702	3912	5179.33	0.714764	0.75531	1195.94	113.119	0.230907	0.0218405
memb 2	abcg	egfr	gapdh
basal	3423	4178	7158
ape	3093	4264	7218
px	2750	3646	7249
mix	1771	2843	7156
mix+met	3550	3766	7796
met	3467	3966	8889
memb 3	abcg	egfr	gapdh
basal	2891	3403	2356
ape	3509	2960	3525
px	3059	3450	3338
mix	1851	2783	3651
mix+met	2273	3702	3400
met	2641	3782	2650

## Sheet: Fig7 values
					prom		respecto T=0
t=0	area desc	area desc	area desc	area desc	area desc		% prom	%
basal	1.911	1.893	1.895		1.89967		cubierto	ES
PX-8	2.008	2.011	1.968		1.99567		78.5752	6.18567
APE (1.1x10-5)	2.236	2.323	2.279		2.27933		61.1659	3.82411
PX+APE	2.153	2.206	2.359		2.23933		78.093	1.88284
Carb	2.191	2.341	2.26		2.264		36.231	4.748
PX+Carb	2.245	2.529	2.07	2.499	2.33575		61.278	1.75968
PX+APE+Met	2.231	2.232	2.225		2.22933		37.4077	4.16412
PX+Carb+AT	2.252	1.977	2.308		2.179		71.1573	5.98136
							74.7897	4.30603
					prom
T=28	area desc	area desc	area desc	area desc	area desc
basal	0.608	0.208	0.405		0.407
PX-8	0.768	0.655	0.902		0.775
APE (1.1x10-5)	0.567	0.449	0.482		0.499333
PX+APE	1.46	1.261	1.563		1.428
Carb	0.942	0.838	0.85		0.876667
PX+Carb	1.531	1.334	1.366	1.617	1.462
PX+APE+Met	0.553	0.511	0.865		0.643
PX+Carb+AT	0.528	0.422	0.698		0.549333

## Sheet: Fig8 values
Fig 8A
OD	vegf	gapdh	R		ODR	ODR	ODR	prom	ds
C	5.41	13.15	0.411407	C	0.411407	0.407519	0.442434	0.420453	0.019135
Carb	5.08	12.11	0.419488	Carb	0.419488	0.594595	0.489583	0.501222	0.0881316
PX	5.36	9.44	0.567797	PX	0.567797	0.558271	0.497762	0.541276	0.0379845
mix	3.35	11.57	0.289542	mix	0.289542	0.208122	0.246714	0.248126	0.0407284
mix+at	5.48	12.52	0.4377	mix+at	0.4377	0.648062	0.522124	0.535962	0.105862
at	5.25	10.37	0.506268	at	0.506268	0.592047	0.560563	0.55296	0.0433921
OD	vegf	gapdh	R
C	2.71	6.65	0.407519
Carb	3.3	5.55	0.594595
PX	2.97	5.32	0.558271
mix	2.05	9.85	0.208122
mix+at	4.18	6.45	0.648062
at	4.02	6.79	0.592047
OD	vegf	gapdh	R
C	5.38	12.16	0.442434
Carb	5.17	10.56	0.489583
PX	5.56	11.17	0.497762
mix	2.44	9.89	0.246714
mix+at	5.31	10.17	0.522124
at	5.97	10.65	0.560563
	prom R	ds
C	0.420845	0.0187457	3
Carb	0.501361	0.0878442	3
PX	0.5414	0.0380945	3
mix	0.248238	0.0407214	3	*
mix+at	0.536108	0.105497	3
at	0.552754	0.0434792	3
Fig 8B
OD	vegf	gapdh	R		R	R	R	prom	sd
C	4809	8754	0.549349	C	0.549349	0.527619	0.461538	0.512835	0.0457338
Are	4723	8729	0.54107	Are	0.54107	0.557429	0.525179	0.541226	0.0161253
PX	4945	9196	0.537734	PX	0.537734	0.502264	0.578703	0.539567	0.0382527
mix	3048	9023	0.337803	mix	0.337803	0.323787	0.291281	0.317624	0.0238655	*
mix+met	4219	8788	0.480086	mix+met	0.480086	0.497399	0.526465	0.501317	0.0234362
met	4253	8570	0.496266	met	0.496266	0.478918	0.469126	0.481437	0.013744
od	vegf	gapdh	R
C	4327	8201	0.527619
Are	4795	8602	0.557429
PX	4105	8173	0.502264
mix	2815	8694	0.323787
mix+met	4207	8458	0.497399
met	4214	8799	0.478918
od	vegf	gapdh	R
C	4596	9958	0.461538
Are	4693	8936	0.525179
PX	4739	8189	0.578703
mix	3244	11137	0.291281
mix+met	4824	9163	0.526465
met	4908	10462	0.469126
Figura 8C	nro vasos	nro vasos	nro vasos	nro vasos	nro vasos	nro vasos	nro vasos	nro vasos	nro vasos	nro vasos	nro vasos	nro vasos	nro vasos	nro vasos	nro vasos	nro vasos	nro vasos	nro vasos	promedio	vasos/mm2		SEM
piel	633	670	643	642	642	636	691	689	678	697	672	683	658	697	657	658	642	666	664.111	3.07459	21.6276	0.100128
																						0
cells	845	899	845	933	891	804	852	851	895	889	865	893	823	901	909	857	880	912	874.667	4.04938	33.7935	0.156451
																						0
carb	701	729	937	917	716	773	725	662	643	794	809	822	912	947	901	891	884	922	815.833	3.77701	101.479	0.469811
px	760	760	793	900	928	856	878	941	864	809	901	764	906	853	847	902	956	981	866.611	4.01209	67.865	0.31419
carb+px	675	672	618	597	613	704	558	631	689	678	764	641	587	599	543	588	641	662	636.667	2.94753	55.4776	0.256841
mix+at	853	904	890	915	892	978	921	908	824	879	882	927	883	804	957	902	917	803	891.056	4.12526	46.9599	0.217407
																						0
are	664	696	732	1092	841	904	1022	1001	945	956	924	909	782	894	881	923	791	794	875.056	4.05118	114.678	0.530916
px	760	760	793	900	928	856	878	941	864	809	901	764	906	853	847	902	956	981	866.611	4.01209	67.865	0.31419
are+px	702	676	652	721	666	689	675	631	558	564	636	687	704	609	715	741	694	632	664	3.07407	51.133	0.236727
mix+met	845	983	866	903	764	886	915	994	874	809	947	835	884	710	792	715	827	889	857.667	3.97068	80.3156	0.371831
																						0
