# Supplementary material for: The metronomic combination of paclitaxel with cholinergic agonists inhibits triple negative breast tumor progression. Participation of M2 receptor subtype
Source: PLoS One. 2020 Sep 10;15(9):e0226450. doi: 10.1371/journal.pone.0226450 (PMC7482849; doi:10.1371/journal.pone.0226450)
Supplement: S2 Dataset — (XLSX) [file pone.0226450.s006.xlsx]

## Sheet: Hoja1
MDA-MB231
		values
		assay1		assay2		assay3
		abs	abs	abs	abs	abs	abs
	ctrol	0.176	0.179	0.188	0.164	0.191	0.187
	px	0.161	0.167	0.159	0.171	0.15	0.155
	ape	0.154	0.156	0.152	0.169	0.165	0.155
	mix	0.121	0.118	0.129	0.11	0.108	0.118
	m2-sirna+mix	0.165	0.15	0.181	0.156	0.162	0.152
	m2-sirna	0.176	0.163	0.169	0.17	0.194	0.192
